# Supplementary material for: Synthesis and Evaluation of Some Uracil Nucleosides as Promising Anti-Herpes Simplex Virus 1 Agents
Source: Molecules. 2021 May 18;26(10):2988. doi: 10.3390/molecules26102988 (PMC8157375; doi:10.3390/molecules26102988)
Supplement: Supplementary file 1 [file molecules-26-02988-s001.zip]

Archive with 1 entries (1 files):
- molecules-1218341-supplementary.pdf
